# Supplementary material for: Structure-Guided Identification of a Family of Dual Receptor-Binding PfEMP1 that Is Associated with Cerebral Malaria
Source: Cell Host Microbe. 2017 Mar 8;21(3):403–14. doi: 10.1016/j.chom.2017.02.009 (PMC5374107; doi:10.1016/j.chom.2017.02.009)
Supplement: Table S4. The ICAM-1-Binding Motif Is Commonly Found in P. falciparum Genomes, Related to Figures 2 and 3 [file mmc2.xlsx]

## Sheet: Table 4A
	Table S4 | The ICAM-1 binding motif is commonly found in P. falciparum genomes. Related to Figures 2 and 3
	A. PfEMP1 (n= 145) with motif and predicted to bind ICAM-1.
	No.	Parasite/Genome ID	Protein or Gene ID	PfEMP1 subgroup	Domain cassette (DC)a	PfEMP1 binds ICAM-1b	DBLβ sub-group	Amino acid sequence of motif	Motif (% identity)c	Motif present in	EPCR binding domain presentd	PfEMP1 domain structuree									Country of origin	Parasite type	Sample origin	ICAM-1 phenotype known from	Reference (sequence)
												D2	D3	D4	D5	D6	D7	D8	D9	D10
	1	3D7	PFD1235w [PF3D7_0425800]f; Domain 4	A	DC4	YES	b3	ILYAKARIVASNGGPGYYNTEVQKKDRSVYDFLYELHLQNGGKKGPPPATHPYK	-	D4	YES	DBLα1.4	CIDRα1.6	DBLβ3	DBLβ3	DBLγ13	DBLδ1	CIDRβ5			Old World	lab isolate	gDNA	Present study and Bengtsson et al. 2013	Gardner et al. 2002
	2	NF54	EWC88798	A	DC4	ND	b3	ILYAKARIVASNGGPGYYNTEVQKKDRSVYDFLYELHLQNGGKKGPPPATHPYK	1	D4	YES	DBLα1.4	CIDRα1.6a	DBLβ3	DBLβ3	DBLγ13	DBLδ1	CIDRβ5			Old World	lab isolate	gDNA	-	GenBank
	3	BM057	JN037695	A	DC4	YES	b3	ILYAKARIVASNGGPGYYNTEVQKKDRSVYDFLYELHLQNGGKKGPPPATHPYK	1	D4	YES	DBLα1.4	CIDRα1.6a	DBLβ3	DBLβ6	DBLβ3	DBLδ1	CIDRγ1			Ghana	field isolate	gDNA	Present study and Bengtsson et al. 2013	Gardner et al. 2002
	4	ERS010027	ERS010027_NODE_31564_length_10267_cov	A	DC4	ND	b3	ILYAKARIVASNGGPGYYNTEVQKKDRSVYDFLYELHLQNGGKKGPPPATHPYK	1	D4	YES	DBLα1.4	CIDRα1.6a	DBLβ3	DBLβ6	DBLγ12	DBLγ11	DBLδ8	CIDRβ4		unknown	field isolate	gDNA	-	Sanger Institute
	5	ERS010657	ERS010657_NODE_4495_length_9425_cov_2	A	DC4	ND	b3	ILYAKARIVASNGGPGYYNTEVQKKDRSVYDFLYELHLQNGGKKGPPPATHPYK	1	D4	YES	DBLα1.4	CIDRα1.6a	DBLβ3	DBLβ6	DBLγ11	DBLδ1	CIDRβ1			unknown	field isolate	gDNA	-	Sanger Institute
	6	MaliPS096_E11	ETW50692	A	DC4	ND	b3	ILYAKARIVASNGGPGYYNTEVQKKDRSVYDFLYELHLQNGGKKGPPPDTHPSK	0.96	D4	YES	DBLα1.4	CIDRα1.6a	DBLβ3							Mali	field isolate	gDNA	-	GenBank
	7	MaliPS096_E11	ETW51309	NA	ND	ND	b3	ILYAKARIVASNGGPGYYNTEVQKKDRSVYDFLYELHLQNGGKKGPPPDTHPSK	0.96	ND	ND			DBLβ3	DBLβ6	DBLγ11	DBLγ11				Mali	field isolate	gDNA	-	GenBank
	8	BT1919	KX154876	A	NO	ND	b1	ILYAKARIVASNGGPGYYNTEVQKEDRSVYDFLYELHLQNGGKKGPPPDTHRVT	0.96	D4	YES	DBLα1.7	CIDRα1.7	DBLβ1	DBLγ11	DBLδ1	CIDRγ9				Tanzania	field isolate	cDNA	-	Jespersen et al. 2016
	9	ERS010640	ERS010640_NODE_593_length_5150_cov_21	A	DC4	ND	b3	ILYAKARIVASNGGPGYYNTEVQKKDRSVYDFLYELHLQNGGILGPPAATHPYK	0.94	D4	YES	DBLα1.4	CIDRα1.6a	DBLβ3	DBLγ12						unknown	field isolate	gDNA	-	Sanger Institute
	10	BM028	JF712901	A	DC4	YES	b3	ILYAKARIVASNGGPGYYNTEVQKEDRSVYDFLYELHLQNGDKKGPPAATHPYK	0.94	D4	YES	DBLα1.1	CIDRα1.6a	DBLβ3	DBLγ2	DBLδ1	CIDRβ1				Ghana	field isolate	gDNA	Present study and Bengtsson et al. 2013	Bengtsson et al. 2013
	11	ERS009962	ERS009962_NODE_2263_length_6606_cov_2	A	DC4	ND	b3	ILYAKARIVASNGGPGYYKFDVQKKDRSVYDFLYELHLQNGGKKGPPPATHPYK	0.94	D4	YES	DBLα1.4	CIDRα1.6a	DBLβ3	DBLβ3						unknown	field isolate	gDNA	-	Sanger Institute
	12	BM066	JF712903	A	DC4	YES	b3	ILYAKARIVASNGGPGYYNTEVQKKDRSVYDFLYELHLQNGGKKGPPADTHRVK	0.93	D4	YES	DBLα1.4	CIDRα1.6a	DBLβ3	DBLβ6	DBLδ1	CIDRβ1				Ghana	field isolate	gDNA	Present study and Bengtsson et al. 2013	Bengtsson et al. 2013
	13	ERS010452	ERS010452_NODE_1302_length_2463_cov_6	A or B/A	ND	ND	b3	ILYAKARIVASNGGPGYYKFDVQKKDRSVYDFLYELHLQNGGKKGPPPDTHPSK	0.92	ND	ND		CIDRα1.6a	DBLβ3							unknown	field isolate	gDNA	-	Sanger Institute
	14	ERS010181	ERS010181_NODE_848_length_6006_cov_63	NA	ND	ND	b3	ILYAKARIVASNGGPGYYKFDVQKKDRSVYDFLYELHLQNGGKKGPPPDTHPSK	0.92	ND	ND			DBLβ3	DBLβ6	DBLγ5	DBLγ9				unknown	field isolate	gDNA	-	Sanger Institute
	15	ERS010525	ERS010525_NODE_8250_length_7605_cov_6	NA	ND	ND	b	LLYAKARIVASNGGPGYYNTEVQKEDRSVYDFLYELHLQNGGILGPPPATHPSK	0.91	ND	ND			DBLβ							unknown	field isolate	gDNA	-	Sanger Institute
	16	ERS010531	ERS010531_errorcorrected_NODE_2065	NA	ND	ND	b1	LLYAKARIVASNGGPGYYNAEVQEEDRSVYDFLYELHLQNGGKKGPPPDTHRVT	0.9	ND	ND			DBLβ1	DBLβ3						unknown	field isolate	gDNA	-	Sanger Institute
	17	BM048	JF712902	A	DC4	YES	b3	ILYAKARIVASNGGPGYYKFDVQKKDRSVYDFLYELHLQNGGILGPPPATHPYK	0.9	D4	YES	DBLα1.4	CIDRα1.6a	DBLβ3	DBLγ13	DBLγ13	DBLδ1	CIDRβ1			Ghana	field isolate	gDNA	Present study and Bengtsson et al. 2013	Bengtsson et al. 2013
	18	ERS010663	ERS010663_NODE_176_length_5247_cov_66	A	ND	ND	b3	LLYAKARIVASNGGPGYYNTEVQKEDRSVYDFLYELHLQNGGILGPPPATHRVK	0.89	D4	YES	DBLα1.4	CIDRα1.7	DBLβ3	DBLγ2						unknown	field isolate	gDNA	-	Sanger Institute
	19	BM021	JF712900	A	DC4	YES	b3	ILYAKARIVASNGGPGYYKFDVQKKDRSVYDFLYELHLQNGGILGPPAATHPYK	0.88	D4	YES	DBLα1.4	CIDRα1.6a	DBLβ3	DBLγ12	DBLγ11	DBLδ1	CIDRβ1			Ghana	field isolate	gDNA	Present study and Bengtsson et al. 2013	Bengtsson et al. 2013
	20	ERS009958	ERS009958_NODE_15849_length_10828	A	NO	ND	b3	ELYKEAEIYAGNGGPGYYNTEVQKEDRSVYDFLYELHLQNGGKKGPPAATHPSK	0.86	D4	YES	DBLα1.8	CIDRα1.4	DBLβ3	DBLγ11	DBLγ14	DBLδ1	CIDRb6			unknown	field isolate	gDNA	-	Sanger Institute
	21	ERS010551	ERS010551_NODE_6134_length_940_cov_84	NA	ND	ND	b3	ELYKEAEIYAGNGGPGYYNTEVQKEDRSVYDFLYELHLQNGGKKGPPAATHPSK	0.86	ND	ND			DBLβ3							unknown	field isolate	gDNA	-	Sanger Institute
	22	ERS010062	ERS010062_NODE_5327_length_9480_cov_2	A	DC13	ND	b3	ILYKDAEIYAGNGGPGYYNTEVQKEDRSVYDFLYELHLQNGGKKGPPAATHPSK	0.86	D4	YES	DBLα1.7	CIDRα1.4	DBLβ3	DBLγ16	DBLδ5	CIDRβ3	DBLβ6			unknown	field isolate	gDNA	-	Sanger Institute
	23	ERS010027	ERS010027_NODE_9652_length_1031_cov_2	NA	ND	ND	b3	ILYKDAEIYAGNGGPGYYNTEVQKEDRSVYDFLYELHLQNGGKKGPPAATHPSK	0.86	ND	ND			DBLβ3							unknown	field isolate	gDNA	-	Sanger Institute
	24	MN035	KJ866957	A	NO	YES	b3	ILYKQAEIYARNGGPGYYNTEVQKEDRSVYDFLYELHLQNGGKKGPPDDTHPSK	0.84	D4	YES	DBLα1.1	CIDRα1.4	DBLβ3	DBLβ6	DBLδ1	CIDRβ1				Ghana	field isolate	gDNA	present study	present study
	25	ERS010654	ERS010654_NODE_28278_length_11934	NA	ND	ND	b3	ILYKQAEIYARNGGPGYYNTEVQKEDRSVYDFLYELHLQNGGKKGPPDDTHPSK	0.84	ND	ND			DBLβ3	DBLβ6	DBLγ11	DBLγ14	DBLδ1	CIDRβ1		unknown	field isolate	gDNA	-	Sanger Institute
	26	ERS010200	ERS010200_NODE_21293_length_1429	NA	ND	ND	b	ELYKEAEIYAGNGGPGYYNTEVQKEDRSVFDFLYELHLQNGGKKGPPPDTHRVK	0.84	ND	ND			DBLβ							unknown	field isolate	gDNA	-	Sanger Institute
	27	ERS009958	ERS009958_errorcorrected_NODE_325	A	NO	ND	b1	ELYKQAEIYAGNGGPGYYNTEVQEEDRSVFDFLYELHLQNGGKKGPPPATHRVT	0.84	D4	YES	DBLα1.1	CIDRα1.7	DBLβ1	DBLγ12	DBLδ5	CIDRβ3	DBLβ7			unknown	field isolate	gDNA	-	Sanger Institute
	28	ERS010551	ERS010551_NODE_2936_length_2072	NA	ND	ND	b1	ELYKQAEIYAGNGGPGYYNTEVQEEDRSVFDFLYELHLQNGGKKGPPPATHRVT	0.84	ND	ND			DBLβ1							unknown	field isolate	gDNA	-	Sanger Institute
	29	ERS009958	ERS009958_NODE_9448_length_10987	A	NO	ND	b1	ELYKQAEIYAGNGGPGYYNTEVQEEDRSVFDFLYELHLQNGGKKGPPPATHRVT	0.84	D4	YES	DBLα1.1	CIDRα1.7	DBLβ1	DBLγ12	DBLδ5	CIDRβ3	DBLβ7			unknown	field isolate	gDNA	-	Sanger Institute
	30	ERS010666	ERS010666_NODE_1725_length_1745_cov_6	NA	ND	ND	b1	ILYAKARIVAGNGGPGYYNTKVQEEDRSVFDFLYELHLQNGGILGPPAATHPSK	0.84	ND	ND			DBLβ11							unknown	field isolate	gDNA	-	Sanger Institute
	31	MN13	KM364032	A	DC13	ND	b1	ELYKQAEIYAGNGGPGYYNTEVQEEDRSVFDFLYELHLQNGGKKGPPPDTHPSK	0.82	D4	YES	DBLα1.7	CIDRα1.4	DBLβ1	DBLβ3	DBLδ1	CIDRβ1				Ghana	field isolate	gDNA	-	present study
	32	ERS010449	ERS010449_NODE_30734_length_8001	NA	ND	ND	b1	ELYKQAEIYAGNGGPGYYNTEVQEEDRSVFDFLYELHLQNGGKKGPPPDTHPSK	0.82	ND	ND			DBLβ1							unknown	field isolate	gDNA	-	Sanger Institute
	33	ERS010177	ERS010177_NODE_444_length_2652_cov_15	NA	ND	ND	b	ILYKQAEIYARNGGPGYYNTEVQEEDRSVFDFLYELHLQNGGKKGPPAATHPSK	0.82	ND	ND			DBLβ							unknown	field isolate	gDNA	-	Sanger Institute
	34	ERS010141	ERS010141_NODE_4508_length_8637_cov_4	A	DC13	ND	b3	ILYKQAEIYARNGGPGYYNTEVQKEDKPVVDFLYELHLQNGGKKGPPPATHPYK	0.82	D4	YES	DBLα1.7	CIDRα1.4	DBLβ3	DBLγ2	DBLδ1	CIDRβ1				unknown	field isolate	gDNA	-	Sanger Institute
	35	ERS010057	ERS010057_NODE_1926_length_5494_cov_6	A	DC13	ND	b3	ILYKQAEIYARNGGPGYYNTEVQKEDKPVVDFLYELHLQNGGKKGPPPATHPYK	0.82	D4	YES	DBLα1.7	CIDRα1.4	DBLβ3	DBLγ2						unknown	field isolate	gDNA	-	Sanger Institute
	36	ERS010514	ERS010514_NODE_4133_length_1567_cov_1	NA	ND	ND	b3	ELYKQAEIYARNGGPGYYNTEVQKEDKPVVDFLYELHLQNGGKKGPPPATHPYK	0.82	ND	ND			DBLβ3							unknown	field isolate	gDNA	-	Sanger Institute
	37	ERS010558	ERS010558_NODE_559_length_3081_cov_74	NA	ND	ND	b3	ELYKQAEIYARNGGPGYYNTEVQKEDKPVVDFLYELHLQNGGKKGPPPATHPYK	0.82	ND	ND			DBLβ3							unknown	field isolate	gDNA	-	Sanger Institute
	38	ERS010186	ERS010186_NODE_4448_length_1043	NA	ND	ND	b3	ELYKQAEIYARNGGPGYYNTEVQKEDKPVVDFLYELHLQNGGKKGPPPATHPYK	0.82	ND	ND			DBLβ3							unknown	field isolate	gDNA	-	Sanger Institute
	39	FCYN0906-5H	AJD77396	A	ND	ND	b1	LLYAKARIVASNGGPGYYNTEVQEEDKPVVDFLYNLYLQNGGKKGPPAATHRVK	0.82	D4	YES	DBLα1.7	CIDRα1.8b	DBLβ1							China-Myanmar	field isolate	cDNA	-	GenBank
	40	BT1918	KX154960	A	DC13	ND	b3	ILYKEAEIYARNGGPGYYNTEVQKKDKPVVDFLYELHLQNGGKKGPPAATHPSK	0.81	D4	YES	DBLα1.7	CIDRα1.4	DBLβ3	DBLγ11	DBLγ2	DBLδ1	CIDRβ1			Tanzania	field isolate	gDNA	-	Jespersen et al. 2016
	41	ERS010204	ERS010204_NODE_33968_length_1997_cov	NA	ND	ND	b	ELYKEAEIYAGNGGPGYYNTKVQEEDRSVFDFLYELHLQNGGKKGPPAATHPSK	0.8	ND	ND			DBLβ							unknown	field isolate	gDNA	-	Sanger Institute
	42	ERS010206	ERS010206_NODE_1282_length_1451_cov_7	NA	ND	ND	b	ELYKEAEIYAGNGGPGYYNTKVQEEDRSVFDFLYELHLQNGGKKGPPAATHPSK	0.8	ND	ND			DBLβ							unknown	field isolate	gDNA	-	Sanger Institute
	43	ERS010024	ERS010024_NODE_15283_length_3295	NA	ND	ND	b	ELYKQAEIYAGNGGPGYYNTKVQEEDRSVFDFLYELHLQNGGKKGPPAATHPYK	0.8	ND	ND			DBLβ							unknown	field isolate	gDNA	-	Sanger Institute
	44	ERS010652	ERS010652_NODE_25169_length_7905	A	DC13	ND	b1	ILYKQAEIYAGNGGPGYYNTEVQKEDKPVVDFLYELHLQNGGKKGPPAATHPYK	0.8	D4	YES	DBLα1.7	CIDRα1.4	DBLβ1	DBLβ3	DBLγ9					unknown	field isolate	gDNA	-	Sanger Institute
	45	ERS010570	ERS010570_NODE_205_length_4955_cov_53	NA	ND	ND	b3	ILYKQAEIYAGNGGPGYYNTEVQKEDKPVVDFLYELHLQNGGKKGPPAATHPSK	0.8	ND	ND			DBLβ3	DBLβ3	DBLδ1	CIDRβ1				unknown	field isolate	gDNA	-	Sanger Institute
	46	Dd2	Dd2VAR32	A	DC13	YES	b1	ELYKEAEIYARNGGPGYYNTEVQKEDKPVVDFLYELHLQNGGKKGPPAATHPSK	0.8	D4	YES	DBLα1.7	CIDRα1.4	DBLβ1	DBLβ6	DBLγ11	DBLδ1	CIDRγ5			Indochina	lab isolate	gDNA	Present study and Bengtsson et al. 2013	GenBank
	47	ERS010591	ERS010591_NODE_985_length_2979_cov_10	NA	ND	ND	b1	ELYKEAEIYARNGGPGYYNTEVQKEDKPVVDFLYELHLQNGGKKGPPAATHPSK	0.8	ND	ND			DBLβ1	DBLβ6						unknown	field isolate	gDNA	-	Sanger Institute
	48	ERS010570	ERS010570_NODE_11308_length_4658_cov	A or B/A	ND	ND	b1	ELYKEAEIYARNGGPGYYNTEVQKEDKPVVDFLYELHLQNGGKKGPPPDTHRVK	0.8	ND	ND		CIDRa1.4	DBLβ1	DBLβ6						unknown	field isolate	gDNA	-	Sanger Institute
	49	ERS010658	ERS010658_NODE_57193_length_10811	A	NO	ND	b1	ILYKQAEIYARNGGPGYYNTEVQEEDRSVFDFLYELHLQNGGILGPPPATHPSK	0.8	D4	YES	DBLα1.4	CIDRα1.7	DBLβ1	DBLβ3	DBLδ1	CIDRβ1				unknown	field isolate	gDNA	-	Sanger Institute
	50	ERS010613	ERS010613_NODE_4213_length_1845_cov_3	NA	ND	ND	b1	LLYAKARIVASNGGPGYYKFDVQEEDKPVVDFLYELHLQNGGKKGPPAATHPYK	0.8	ND	ND			DBLβ1							unknown	field isolate	gDNA	-	Sanger Institute
	51	BT2021	KX154911	A	NO	ND	b1	ELYKEAEIYAGNGGPGYYNTKVQEEDRSVFDFLYELHLQNGGKKGPPAATHPSK	0.79	D4	YES	DBLα1.1	CIDRα1.7	DBLβ1	DBLγ16	DBLγ2	DBLδ1	CIDRβ1			Tanzania	field isolate	cDNA	-	Jespersen et al. 2016
	52	BT2157	KX154945	A	DC13	ND	b3	ELYKEAEIYAGNGGPGYYNTKVQEEDRSVFDFLYELHLQNGGKKGPPAATHPSK	0.79	D4	YES	DBLα1.7	CIDRα1.4	DBLβ3	DBLγ2	DBLγ12	DBLδ5	CIDRβ5			Tanzania	field isolate	cDNA	-	Jespersen et al. 2016
	53	UGT5.1	EWC75634	A	NO	ND	b3	KLYKEVEIYAGNGGPGYYNTKVQEEDRSVFDFLYELHLQNGGKKGPPAATHPSK	0.78	D4	YES	DBLα1.1	CIDRα1.7	DBLβ3	DBLγ6	DBLγ4	DBLδ1	CIDRβ1			Uganda	field isolate	gDNA	-	GenBank
	54	ERS010658	ERS010658_NODE_23_length_10242_cov_40	A or B/A	ND	ND	b1	ELYKQAEIYARNGGPGYYNTEVQEEDRSVFDFLYELHLQNGGILGPPPDTHRVK	0.78	ND	ND		CIDRα1.4	DBLβ1	DBLβ12	DBLγ11	DBLδ1				unknown	field isolate	gDNA	-	Sanger Institute
	55	ERS010030	ERS010030_NODE_13667_length_11924	NA	ND	ND	b1	ELYKEAEVYAGNGGPGYYNTKVQEEDRSVFDFLYELHLQNGGKKGPPAATHPSK	0.78	ND	ND			DBLβ1	DBLγ11	DBLγ11					unknown	field isolate	gDNA	-	Sanger Institute
	56	ERS010060	ERS010060_NODE_12730_length_11616	NA	ND	ND	b	ELYKQAEIYARNGGPGYYKFDVQKEDRSVFDFLYELHLQNGGKKGPPPDTHPSK	0.78	ND	ND			DBLβ							unknown	field isolate	gDNA	-	Sanger Institute
	57	IGH-CR14	KNG74927	A	DC13	ND	b1	ILYKEAEIYAGNGGPGYYNTEVQEEDKPVVDFLYELHLQNGGKKGPPPDTHRVK	0.78	D4	YES	DBLα1.7	CIDRα1.4	DBLβ1	DBLγ11	DBLγ2	DBLδ1	CIDRβ1			India	field isolate	gDNA	-	GenBank
	58	ERS010178	ERS010178_NODE_199_length_1944_cov_57	NA	ND	ND	b1	ILYKEAEIYAGNGGPGYYNTEVQEEDKPVVDFLYELHLQNGGKKGPPAATHPSK	0.78	ND	ND			DBLβ1							unknown	field isolate	gDNA	-	Sanger Institute
	59	ERS010469	ERS010469_NODE_3067_length_1801	NA	ND	ND	b6	ILYKEAEIYAANGGPGYYNTEVQEEDKPVVDFLYELHLQNGGKKGPPPDTHMPR	0.78	ND	ND			DBLβ6	DBLβ6						unknown	field isolate	gDNA	-	Sanger Institute
	60	ERS009959	ERS009959_NODE_5561_length_9893_cov_3	A	DC13	ND	b3	ELYKEAEIYAGNGGPGYYNTKVQKEDKPVVDFLYELHLQNGGKKGPPPDTHPSK	0.78	D4	YES	DBLα1.7	CIDRα1.4	DBLβ3	DBLβ7	DBLγ11	DBLδ1	CIDRβ6			unknown	field isolate	gDNA	-	Sanger Institute
	61	Tanzania (2000708)	ETW32717	A or B/A	ND	ND	b1	ILYKDAEIYAGNGGPGYYNTKVQKEDKPVVDFLYELHLQNGGKKGPPAATHPSK	0.78	ND	ND		CIDRα1.7	DBLβ1	DBLβ6						Tanzania	field isolate	gDNA	-	GenBank
	62	ERS010059	ERS010059_NODE_17111_length_6945	NA	ND	ND	b3	ELYKQAEIYAGNGGPGYYNAEVQKEDKPVVDFLYELHLQNGGKKGPPAATHPSK	0.78	ND	ND			DBLβ3	DBLγ12	DBLδ5	CIDRβ4	DBLβ9	DBLγ2		unknown	field isolate	gDNA	-	Sanger Institute
	63	ERS010028	ERS010028_NODE_10693_length_6237	A	ND	ND	b1	LLYAKARITAINGGPGYYNDDVDEEDKPVYDFLYELHLQNGGKKGPPPDTHPSK	0.78	D4	ND	DBLα1.4	CIDRα1.4	DBLβ1							unknown	field isolate	gDNA	-	Sanger Institute
	64	3D7	PF11_0521 [PF3D7_1150400]f	A	DC13	YES	b3	MLYAKARITAINGGPGYYNTEVQEEDKPVVDFLYNLYLQNGGKKGPPPDTHRVK	0.78	D4	YES	DBLα1.7	CIDRα1.4	DBLβ3	DBLβ6	DBLδ3	CIDRγ2				Old World	lab isolate	gDNA	present study and Oleinikov et al. 2009	Gardner et al. 2002
	65	ERS010175	ERS010175_NODE_2169_length_2954	NA	ND	ND	b	ILYKKAEIYAGNGGAGYYKFDVQEEDRSVYDFLYELHLQNGGKKGPPPDTHPSK	0.78	ND	ND			DBLβ							unknown	field isolate	gDNA	-	Sanger Institute
	66	ERS010060	ERS010060_NODE_2609_lengTH_3509	NA	ND	ND	b3	ILYAKARIVASNGGPGYYKFDVQEEDKPVVDFLYNLYLQNGGKKGPPPDTHRVK	0.78	ND	ND			DBLβ3	DBLβ6						unknown	field isolate	gDNA	-	Sanger Institute
	67	ERS010208	ERS010208_NODE_54026_length_4499	NA	ND	ND	b	ILYAKARIVASNGGPGYYKFDVQEEDKPVVDFLYNLYLQNGGKKGPPPDTHRVK	0.78	ND	ND			DBLβ							unknown	field isolate	gDNA	-	Sanger Institute
	68	ERS010208	ERS010208_NODE_27589_length_7322	A or B/A	ND	ND	b3	ILYAKARIVAINGGPGYYSASVQEEDKPVVDFLYNLYLQNGGKKGPPPATHPYK	0.78	ND	ND		CIDRa1.7	DBLβ3	DBLβ7	DBLγ12	DBLδ6				unknown	field isolate	gDNA	-	Sanger Institute
	69	ERS010093	ERS010093_NODE_18996_length_12652	A	DC13	ND	b3	ILYAKARIVAINGGPGYYKFDVQEEDKHVVDFLYNLYLQNGGKKGPPPATHRVK	0.78	D4	YES	DBLα1.7	CIDRα1.4	DBLβ3	DBLg11	DBLd5					unknown	field isolate	gDNA	-	Sanger Institute
	70	ERS010194	ERS010194_NODE_1152_length_1648_cov_6	NA	ND	ND	b	ILYKEAEIYARNGGPGYYNTEVQEEDKPVVDFLYNLYLQNGGKKGPPPDTHRVK	0.77	ND	ND			DBLβ							unknown	field isolate	gDNA	-	Sanger Institute
	71	BT1914-21	AFJ66668	A	DC13	YES	b1	ILYKEAEIYAGNGGPGYYKFDVQEEDRSVFDFLYELHLQNGGKKGPPPDTHPSK	0.76	D4	YES	DBLα1.7	CIDRα1.4	DBLβ1	DBLβ6	DBLγ11	DBLδ1	CIDRγ9			Tanzania	field isolate	cDNA	present study	Lavstsen et al. 2012
	72	ERS010570	ERS010570_NODE_4699_length_2107_cov_5	NA	ND	ND	b	ILYKEAEIYAGNGGPGYYKFDVQEEDRSVFDFLYELHLQNGGKKGPPPDTHPSK	0.76	ND	ND			DBLβ							unknown	field isolate	gDNA	-	Sanger Institute
	73	ERS010027	ERS010027_NODE_1876_length_1290_cov_2	NA	ND	ND	b1	ELYKEAEIYAGNGGPGYYNTKVQEEDKPVVDFLYELHLQNGGKKGPPAATHSKS	0.76	ND	ND			DBLβ1							unknown	field isolate	gDNA	-	Sanger Institute
	74	ERS010448	ERS010448_NODE_18911_length_1310	NA	ND	ND	b	ILYKEAEIYAGNGGPGYYNTKVQEEDKPVVDFLYELHLQNGGKKGPPPDTHRVK	0.76	ND	ND			DBLβ							unknown	field isolate	gDNA	-	Sanger Institute
	75	IGH-CR14	KNG75243	A	DC13	ND	b3	ILYKQAEIYARNGGAGYYNTKVQKEDKPVVDFLYELHLQNGGKKGPPPDTHPSK	0.76	D4	YES	DBLα1.7	CIDRα1.4	DBLβ3	DBLβ6	DBLδ1	CIDRβ1				India	field isolate	gDNA	-	GenBank
	76	ERS010446	ERS010446_NODE_30234_length_2794	A	ND	ND	b3	ILYKEAEIYAGNGGPGYYNTEVQKEDKPVVDFLYNLYLQNGGKKGPPPDTHRVK	0.76	ND	ND			DBLβ3							unknown	field isolate	gDNA	-	Sanger Institute
	77	ERS010637	ERS010637_NODE_8124_lengTH_11064	NA	ND	ND	b3	ILYKEAEIYAGNGGPGYYNTEVQKEDKPVVDFLYNLYLQNGGKKGPPPDTHRVK	0.76	ND	ND			DBLβ3	DBLγ12	DBLδ7	CIDRβ4				unknown	field isolate	gDNA	-	Sanger Institute
	78	ERS010665	ERS010665_NODE_2337_lengTH_6006_cov_7	A or B/A	NO	ND	b3	ILYKEAEIYAGNGGPGYYNTEVQKEDKPVVDFLYNLYLQNGGKKGPPPDTHRVK	0.76	ND	ND		CIDRa1.1	DBLβ3	DBLγ12	DBLδ5	CIDRβ3	DBLβ9			unknown	field isolate	gDNA	-	Sanger Institute
	79	BT1873	KX154859	B/A	NO	ND	b3	ILYKEAEIYAGNGGPGYYNTEVQKEDKPVVDFLYNLYLQNGGKKGPPPDTHRVK	0.76	D4	YES	DBLα2	CIDRα1.1	DBLβ3	DBLγ16	DBLδ5	CIDRβ4	DBLβ7	DBLγ12		Tanzania	field isolage	cDNA	-	Jespersen et al. 2016
	80	ERS010335	ERS010335_NODE_8343_length_7712_cov_1	A	DC13	ND	b1	ILYKEAEIYARNGGPGYYNTEVQKEDKPVVDFLYNLYLQNGGKKGPPPDTHRVT	0.76	D4	YES	DBLα1.7	CIDRα1.4	DBLβ1							unknown	field isolate	gDNA	-	Sanger Institute
	81	ERS010058	ERS010058_NODE_2280_length_1260_cov_1	NA	ND	ND	b	ILYKEAEIYARNGGPGYYNTEVQKEDKPVVDFLYNLYLQNGGKKGPPPDTHRVT	0.76	ND	ND			DBLβ							unknown	field isolate	gDNA	-	Sanger Institute
	82	ERS010632	ERS010632_NODE_22102_length_10554	A or B/A	NO	ND	b1	ILYKEAEIYARNGGPGYYNTEVQKEDKPVVDFLYNLYLQNGGKKGPPPDTHRVK	0.76	ND	ND		CIDRa1.4	DBLβ1	DBLγ12	DBLδ5	CIDRβ4	DBLβ7	DBLγ11		unknown	field isolate	gDNA	-	Sanger Institute
	83	ERS010304	ERS010304_NODE_3088_length_1721_cov_1	A	ND	ND	b1	ILYKEAEIYARNGGPGYYNTEVQKKDKPVVDFLYNLYLQNGGILGPPPATHPSK	0.76	ND	ND			DBLβ1							unknown	field isolate	gDNA	-	Sanger Institute
	84	contig20290	contig20290	A	ND	ND	b1	LLYAKARITAINGGPDYYNDDVDEEDKPVYDFLYELHLQNGGKKGPPAATHPSK	0.76	D4	ND	DBLα1.4	CIDRα1.7	DBLβ1	DBLβ6						Ghana	field isolate	gDNA	-	Sanger Institute
	85	BT1983	KX154816	A	DC13	ND	b1	LLYAKARITAINGGPDYYNDDVDEEDKPVYDFLYELHLQNGGKKGPPAATHPSK	0.76	D4	YES	DBLα1.7	CIDRα1.4	DBLβ1	DBLβ3	DBLγ13	DBLδ1	CIDRβ1			Tanzania	field isolate	cDNA	-	Jespersen et al. 2016
	86	PFCLINvar48	PFCLINvar48	A	ND	ND	b1	LLYAKARITAINGGPDYYNDDVDEEDKPVYDFLYELHLQNGGKKGPPAATHPSK	0.76	D4	YES	DBLα1.4	CIDRα1.7	DBLβ1	DBLβ						unknown	field isolate	gDNA	-	VarDom
	87	ERS010630	ERS010630_NODE_25192_length_13703_cov	A	NO	ND	b3	LLYAKARITAINGGPDYYNDDVDEEDKPVYDFLYDLHLQNGGKKGPPPATHPSK	0.76	D4	YES	DBLα1.1	CIDRα1.7	DBLβ3	DBLγ6	DBLδ5	CIDRβ3	DBLβ6	DBLγ4		unknown	field isolate	gDNA	-	Sanger Institute
	88	ERS010178	ERS010178_NODE_2096_length_4635_cov_2	NA	ND	ND	b3	ILYAKARIVAINGGPGYYSASVQEEDKPVVDFLYNLYLQNGGKKGPPPDTHRVK	0.76	ND	ND			DBLβ3	DBLβ3	DBLδ1					unknown	field isolate	gDNA	-	Sanger Institute
	89	ERS010024	ERS010024_NODE_16215_length_6229	NA	ND	ND	b	ILYAKARIVAINGGPGYYSASVQEEDKPVVDFLYNLYLQNGGKKGPPPDTHRVK	0.76	ND	ND			DBLβ							unknown	field isolate	gDNA	-	Sanger Institute
	90	ERS010570	ERS010570_NODE_133_length_4253_cov_56	NA	ND	ND	b	ILYAKARIVAINGGPGYYKFDVQEEDKPVVDFLYNLYLQNGGKKGPPPDTHPYK	0.76	ND	ND			DBLβ							unknown	field isolate	gDNA	-	Sanger Institute
	91	ERS010655	ERS010655_NODE_13601_length_11345	A	DC13	ND	b1	ILYKQAEIYAGNGGPGYYNTEVQEEDKPVVDFLYNLYLQNGGKKGPPAATHPSK	0.75	D4	YES	DBLα1.7	CIDRα1.4	DBLβ1	DBLβ3	DBLγ14	DBLγ9	DBLδ1	CIDRγ1		unknown	field isolate	gDNA	-	Sanger Institute
	92	ERS010664	ERS010664_NODE_7086_length_4531	A	ND	ND	b1	ILYKEAEIYAANGGPGYYNTEVQEEDKPVVDFLYNLYLQNGGKKGPPAATHPSK	0.75	D4	ND	DBLa1.2	CIDRα1.4	DBLβ1							unknown	field isolate	gDNA	-	Sanger Institute
	93	ERS010178	ERS010178_NODE_523_length_4287_cov_28	A	ND	ND	b3	ILYKEAEIYARNGGPGYYNTEVQKEDKPVVDFLYNLYLQNGGILGPPPATHPSK	0.75	D4	YES	DBLα1.4	CIDRα1.1	DBLβ3	DBLγ2						unknown	field isolate	gDNA	-	Sanger Institute
	94	ERS010655	ERS010655_NODE_7782_length_9336_cov_1	A	NO	ND	b1	ILYKEAEIYARNGGPGYYNTEVQKEDKPVVDFLYNLYLQNGGILGPPPATHPSK	0.75	D4	YES	DBLα1.4	CIDRα1.1	DBLβ1	DBLγ2	DBLγ4	DBLδ3	CIDRγ2			unknown	field isolate	gDNA	-	Sanger Institute
	95	ERS010613	ERS010613_NODE_1605_length_3925_cov_3	A	DC4	ND	b3	ILYKEAEIYARNGGPGYYNTEVQKEDKPVVDFLYNLYLQNGGILGPPPATHPSK	0.75	D4	YES	DBLα1.4	CIDRα1.6a	DBLβ3							unknown	field isolate	gDNA	-	Sanger Institute
	96	IGH-CR14	KNG75833	A	NO	ND	b3	ILYKEAEINAINGGPGYYSASVQEEDKHVVDFLYELHLQNGGKKGPPPATHRVT	0.75	D4	YES	DBLα1.1	CIDRα1.7	DBLβ3	DBLβ3	DBLγ6					India	field isolate	gDNA	-	GenBank
	97	ERS010656	ERS010656_NODE_3999_length_15458_cov	A	ND	ND	b1	LLYAKARITAINGGPDYYNDDVDEEDKPVFDFLYELHLQNGGKKGPPAATHPSK	0.75	D4	YES	DBLα1.4	CIDRα1.4	DBLβ1	DBLβ6						unknown	field isolate	gDNA	-	Sanger Institute
	98	MN056	KM364031	A	NO	YES	b1	LLYAKARITAINGGPDYYNDDVDEEDKPVYDFLYELHLQNGGILGPPPATHPSK	0.75	D4	YES	DBLα1.4	CIDRα1.4	DBLβ1	DBLγ11	DBLγ12	DBLδ5	CIDRβ4	DBLβ9	DBLγ9	Ghana	field isolate	gDNA	present study	present study
	99	Tanzania (2000708)	ETW33460	A	DC13	ND	b1	LLYAKARITAINGGPDYYNDDVDEEDKPVYDFLYELHLQNGGILGPPPATHPSK	0.75	D4	YES	DBLα1.7	CIDRα1.4	DBLβ1	DBLγ2						Tanzania	field isolate	gDNA	-	GenBank
	100	BT2132	KX154936	A	DC13	ND	b1	LLYAKARITAINGGPDYYNDDVDEEDKPVYDFLYELHLQNGGILGPPPATHPSK	0.75	D4	YES	DBLα1.7	CIDRα1.4	DBLβ1	DBLγ13	DBLγ12	DBLδ5	CIDRβ4	DBLβ9		Tanzania	field isolate	cDNA	-	Jespersen et al. 2016
	101	ERS010025	ERS010025_NODE_18257_length_11156	NA	ND	ND	b1	LLYAKARITAINGGPDYYNDDVDEEDKPVYDFLYELHLQNGGILGPPPATHPSK	0.75	ND	ND			DBLβ1	DBLβ7						unknown	field isolate	gDNA	-	Sanger Institute
	102	ERS010027	ERS010027_NODE_11138_length_9393	A	NO	ND	b3	ILYAKARITAINGGPDYYNDDVDEEDKPVVDFLYNLYLQNGGKKGPPPATHRVK	0.75	D4	YES	DBLα1.4	CIDRα1.7	DBLβ3	DBLγ2	DBLγ4	DBLδ1	CIDRβ1			unknown	field isolate	gDNA	-	Sanger Institute
	103	ERS010026	ERS010026_NODE_2846_length_9392_cov_3	A	DC13	ND	b1	ELYKEAEIYAANGGPGYYKFNVQKEDKPVVDFLYELHLQNGGKKGPPPDTHPSK	0.74	D4	YES	DBLα1.7	CIDRα1.4	DBLβ1	DBLβ3	DBLδ1	CIDRβ5				unknown	field isolate	gDNA	-	Sanger Institute
	104	ERS010030	ERS010030_NODE_5360_length_6662_cov_3	A	ND	ND	b3	ELYKQAEIYAANGGPGYYKFDVQKEDKPVVDFLYELHLQNGGKKGPPPDTHRVK	0.74	D4	YES	DBLα1.4	CIDRα1.4	DBLβ3	DBLβ9						unknown	field isolate	gDNA	-	Sanger Institute
	105	BT1890	KX154871	A	DC13	ND	b3	ELYKQAEIYAANGGPGYYKFDVQKEDKPVVDFLYELHLQNGGKKGPPPDTHPSK	0.74	D4	YES	DBLα1.7	CIDRα1.4	DBLβ3	DBLβ3	DBLγ11					Tanzania	field isolate	cDNA	-	Jespersen et al. 2016
	106	ERS010332	ERS010332_NODE_29348_length_7004	NA	ND	ND	b	ELYKQAEIYAANGGPGYYKFDVQKEDKPVVDFLYELHLQNGGKKGPPAATHPSK	0.74	ND	ND			DBLβ							Tanzania	field isolate	cDNA	-	Sanger Institute
	107	BT1974	KX154901	A	DC13	ND	b3	ELYKQAEIYAANGGPGYYKFDVQKEDKPVVDFLYELHLQNGGKKGPPAATHPSK	0.74	D4	YES	DBLα1.7	CIDRα1.4	DBLβ3	DBLβ7	DBLγ2	DBLγ17	DBLδ1	CIDRβ1		Tanzania	field isolate	cDNA	-	Jespersen et al. 2016
	108	ERS010060	ERS010060_NODE_7862_length_5232	A	ND	ND	b1	ELYKEAEIYAGNGGPGYYNTKVQEEDKPVVDFLYNLYLQNGGKKGPPPATHPSK	0.74	D4	YES	DBLα1.4	CIDRα1.4	DBLβ1	DBLγ13						unknown	field isolate	gDNA	-	Sanger Institute
	109	pap1	KC608962	NA	ND	YES	b	KLYEEARIHAFNGGPDYYNTEVPKEDQSVYDFLYYLHLQNGGKRGPPDDIHGGT	0.74	ND	ND			DBLβ							Indonesia	field isolate	cDNA	present study	Sulistyaningsih et al. 2013
	110	ERS010630	ERS010630_NODE_22078_length_7998	A	DC13	ND	b1	ILYKQAEIYARNGGPGYYKFDVQEEDKPVVDFLYELHLQNGGKKGPPAATHPYK	0.73	D4	YES	DBLα1.7	CIDRα1.4	DBLβ1	DBLβ7	DBLδ1					unknown	field isolate	gDNA	-	Sanger Institute
	111	ERS010445	ERS010445_NODE_1279_length_1612_cov_4	NA	ND	ND	b	ILYKEAEIYAGNGGPGYYNTKVQEEDKPVVDFLYNLYLQNGGKKGPPPDTHRVK	0.73	ND	ND			DBLβ							unknown	field isolate	gDNA	-	Sanger Institute
	112	ERS010654	ERS010654_NODE_32840_length_10089	B/A	NO	ND	b12	ILYKQAEIYAGNGGPGYYNAEVQEEDKPVVDFLYNLYLQNGGKKGPPAATHRVK	0.73	D4	YES	DBLa2	CIDRa1.8b	DBLβ12	DBLβ9	DBLδ1	CIDRγ9				unknown	field isolate	gDNA	-	Sanger Institute
	113	ERS010653	ERS010653_NODE_5857_length_9514_cov_1	NA	ND	ND	b	ILYKQAEIYAGNGGPGYYNAEVQEEDKPVVDFLYNLYLQNGGKKGPPAATHRVK	0.73	ND	ND			DBLβ							unknown	field isolate	gDNA	-	Sanger Institute
	114	ERS010037	ERS010037_NODE_15542_length_9105	NA	ND	ND	b3	ILYKEAEINAINGGPGYYSASVQEEDKHVVDFLYELHLQNGGKKGPPAATHPSK	0.73	ND	ND			DBLβ3	DBLγ12	DBLδ5	CIDRβ3	DBLβ3			unknown	field isolate	gDNA	-	Sanger Institute
	115	contig7	KM364033	NA	ND	YES	b3	LLYAKARITAINGGPGYYKFDVQEEDKPVVDFLYNLYLQNGGKKGPPPDTHRVK	0.73	ND	ND			DBLβ3							Ghana	field isolate	gDNA	present study	present study
	116	ERS010567	ERS010567_NODE_47_length_1771_cov_18	NA	ND	ND	b1	LLYAKARITAINGGPGYYKFDVQEEDKPVVDFLYNLYLQNGGKKGPPPDTHPSK	0.73	ND	ND			DBLβ1							unknown	field isolate	gDNA	-	Sanger Institute
	117	BT1983	KX154818	A	NO	ND	b1	ILYKEAEIYAGNGGPGYYKFDVQEEDKPVVDFLYELHLQNGGKKGPPPDTHMPR	0.73	D4	YES	DBLα1.4	CIDRα1.7	DBLβ1	DBLβ7	DBLγ5	DBLγ11	DBLδ1	CIDRβ4		Tanzania	field isolate	cDNA	-	Jespersen et al. 2016
	118	HB3	HB3VAR03	A	DC13	YES	b3	ELYKQAEIYAGNGGPGYYNTKVQEEDKPVVDFLYNLYLQNGGKKGPPPDTHPSK	0.72	D4	YES	DBLα1.7	CIDRα1.4	DBLβ3	DBLγ12	DBLδ5	CIDRβ3	DBLδ7			Honduras	lab isolate	gDNA	present study	GenBank
	119	ERS010664	ERS010664_NODE_8433_length_7779_cov_1	A	DC13	ND	b1	ELYKEAEIYAGNGGPGYYNTKVQEEDKPVVDFLYNLYLQNGGKKGPPPDTHPSK	0.72	D4	YES	DBLα1.7	CIDRα1.4	DBLβ1	DBLβ6	DBLγ11	DBLγ2				unknown	field isolate	gDNA	-	Sanger Institute
	120	BT1918	KX154872	A	NO	ND	b1	ELYKEAEIYAGNGGPGYYKFDVQEEDKPVVDFLYELHLQNGGKKGPPPDTHPSK	0.72	D4	YES	DBLα1.2	CIDRα1.4	DBLβ1	DBLβ7	DBLγ13	DBLδ6	CIDRβ2			Tanzania	field isolate	cDNA	-	Jespersen et al. 2016
	121	ERS010059	ERS010059_NODE_1344_length_5746_cov_2	A	DC13	ND	b1	ILYKEAEIYAANGGPGYYKFDVQEEDKPVVDFLYNLYLQNGGKKGPPPATHPSK	0.71	D4	YES	DBLα1.7	CIDRα1.4	DBLβ1	DBLβ3	DBLγ11					unknown	field isolate	gDNA	-	Sanger Institute
	122	ERS009961	ERS009961_NODE_474_length_6483_cov_56	B/A	NO	ND	b1	ELYKQAEIYAGNGGPGYYKFDVQEEDKPVVDFLYELHLQNGGKKGPPADTHRVK	0.7	D4	YES	DBLα2	CIDRα1.6a	DBLβ1	DBLβ6	DBLγ11	DBLδ1				unknown	field isolate	gDNA	-	Sanger Institute
	123	ERS010064	ERS010064_NODE_7469_length_8245_cov_1	A	NO	ND	b3	ILYKEAEIYAGNGGPGYYKFDVQEEDKPVVDFLYNLYLQNGGKKGPPPDTHRVK	0.69	D4	YES	DBLα1.7	CIDRα1.7	DBLβ3	DBLβ7	DBLγ11					unknown	field isolate	gDNA	-	Sanger Institute
	124	contig7	KJ866958	NA	ND	YES	b3	ILYKQAEIYAANGGPGYYKFDVQEEDKPVVDFLYNLYLQNGGKKGPPPDTHPSK	0.69	ND	ND			DBLβ3							Ghana	field isolate	gDNA	present study	present study
	125	ERS010618	ERS010618_NODE_1316_length_1216	NA	ND	ND	b	ILYKQAEIYAGNGGPRYYNTKVQEEDKPVVDFLYNLYLQNGGILGPPPATHPSK	0.69	ND	ND			DBLβ							unknown	field isolate	gDNA	-	Sanger Institute
	126	ERS010177	ERS010177_NODE_19433_length_3386	NA	ND	ND	b	ILYKKAEIYAGNGGAGYYKFDVQEEDKPVVDFLYNLYLQNGGKKGPPPDTHRVK	0.69	ND	ND			DBLβ							unknown	field isolate	gDNA	-	Sanger Institute
	127	UGT5.1	EWC78899	A	NO	ND	b3	ILYKEAEIYARNGGPGYYKFDVQEEDKPVVDFLYNLYLQNGGKKGPPPDTHMPR	0.68	D4	YES	DBLα1.2	CIDRα1.4	DBLβ3	DBLβ3	DBLδ1	CIDRγ11				Uganda	field isolate	gDNA	-	Broad Institute
	128	ERS010176	ERS010176_NODE_19753_length_4907	NA	ND	ND	b	ELYKEAEIYAGNGGPGYYKFDVQEEDKPVVDFLYNLYLQNGGKKGPPPDTHRVK	0.68	ND	ND			DBLβ							unknown	field isolate	gDNA	-	Sanger Institute
	129	MN062	KF984156	A	DC13	YES	b1	ELYKQAEIYAGNGGPGYYKFDVQEEDKPVVDFLYNLYLQNGGKKGPPPDTHPSK	0.68	D4	YES	DBLα1.7	CIDRα1.4	DBLβ1	DBLγ13	DBLγ13	DBLδ1	CIDRg9			Ghana	field isolate	gDNA	present study	present study
	130	ERS010618	ERS010618_NODE_1363_length_5769_cov_1	A or B/A	ND	ND	b3	ELYKQAEIYAGNGGPGYYKFDVQEEDKPVVDFLYNLYLQNGGKKGPPPDTHPSK	0.68	ND	ND		CIDRα1.4	DBLβ3	DBLγ13	DBLγ2	DBLγ4				unknown	field isolate	gDNA	-	Sanger Institute
	131	ERS010021	ERS010021_NODE_1062_length_2696	NA	ND	ND	b1	ELYKQAEIYARNGGPGYYKFDVQEEDKPVVDFLYNLYLQNGGKKGPPAATHPSK	0.68	ND	ND			DBLβ1	DBLγ11						unknown	field isolate	gDNA	-	Sanger Institute
	132	ERS010177	ERS010177_NODE_8935_length_4400	NA	ND	ND	b	ELYKEAEIYARNGGPGYYKFNVQEEDKPVVDFLYNLYLQNGGKKGPPPDTHPSK	0.68	ND	ND			DBLβ							unknown	field isolate	gDNA	-	Sanger Institute
	133	ERS010603	ERS010603_NODE_1613_length_2690_cov_6	NA	ND	ND	b1	ELYKEAEIYAGNGGPGYYKFNVQEEDKPVVDFLYNLYLQNGGKKGPPPDTHPSK	0.68	ND	ND			DBLβ1	DBLβ7						unknown	field isolate	gDNA	-	Sanger Institute
	134	BT1733	KX154836 (1733-4)	A	DC13	ND	b1	ELYKEAEIYAGNGGAGYYKFNVQEEDKPVVDFLYNLYLQNGGKKGPPAATHPYK	0.68	D4	YES	DBLα1.7	CIDRα1.4	DBLβ1	DBLβ6	DBLγ11	DBLδ1	CIDRβ7			Tanzania	field isolate	cDNA	-	Jespersen et al. 2016
	135	ERS014189	ERS014189_NODE_16510_length_1542	NA	ND	ND	b1	ELYKQAEIYAGNGGPGYYKFDVQEEDKPVVDFLYNLYLQNGGKKGPPPDTHPSK	0.67	ND	ND			DBLβ1							unknown	field isolate	gDNA	-	Sanger Institute
	136	ERS010566	ERS010566_NODE_173_length_3197	NA	ND	ND	b	ILYKEAEIYAGNGGAGYYKFNVQEEDKPVVDFLYNLYLQNGGKKGPPPDTHRVK	0.67	ND	ND			DBLβ							unknown	field isolate	gDNA	-	Sanger Institute
	137	ERS010030	ERS010030_NODE_13303_length_2633	NA	ND	ND	b	ILYKEAEVYAGNGGPGYYKFNVQEEDKPVVDFLYNLYLQNGGKKGPPAATHPYK	0.67	ND	ND			DBLβ							unknown	field isolate	gDNA	-	Sanger Institute
	138	BT2132	KX154935	A	DC13	ND	b3	ELYKEAEIYAGNGGAGYYKFNVQEEDKPVVDFLYNLYLQNGGKKGPPPDTHPSK	0.66	D4	YES	DBLα1.7	CIDRα1.4	DBLβ3	DBLβ7	DBLδ1	CIDRγ9				Tanzania	field isolate	cDNA	-	Jespersen et al. 2016
	139	ERS010534	ERS010534_NODE_341_length_5271_cov_10	A	ND	ND	b3	ELYKEAEIYAGNGGPGYYKFDVQEEDKPVVDFLYNLYLQNGGILGPPAATHPSK	0.64	D4	YES	DBLα1.2	CIDRα1.6b	DBLβ3	DBLβ6						unknown	field isolate	gDNA	-	Sanger Institute
	140	ERS010605	ERS010605_NODE_511_length_2334_cov_47	NA	ND	ND	b3	ELYKEAEIYAGNGGPGYYKFDVQEEDKPVVDFLYNLYLQNGGILGPPAATHPSK	0.64	ND	ND			DBLβ3							unknown	field isolate	gDNA	-	Sanger Institute
	141	ERS010567	ERS010567_NODE_1116_length_1711_cov_23.881355	NA	ND	ND	b3	TLYKDAEIYAGNGGPGYYNAEVQKEVKHVVDFLYNLYIKNGGKVGPPPSIHGSM	0.64	ND	ND			DBLβ3							unknown	field isolate	gDNA	-	Sanger Institute
	142	ERS010037	ERS010037_NODE_12306_length_2188	NA	ND	ND	b	ELYKQAEIYAGNGGPGYYKFDVQEEDKPVVDFLYNLYLQNGGILGPPAATHPSK	0.64	ND	ND			DBLβ							unknown	field isolate	gDNA	-	Sanger Institute
	143	ERS010030	ERS010030_NODE_6455_length_849_cov_6	NA	ND	ND	b	ILYKEAEIYAGNGGPGYYNTKVQEEDKPVVDFLYNLYLQNGGK	not full length	ND	ND			DBLβ							unknown	field isolate	gDNA	-	Sanger Institute
	144	ERS010029	ERS010029_NODE_12815_length_3530	NA	ND	ND	b	ILYKEAEIYAGNGGPGYYNTKVQEEDKPVVDFLYNL	not full length	ND	ND			DBLβ							unknown	field isolate	gDNA	-	Sanger Institute
	145	ERS010617	ERS010617_NODE_4546_length_1331_cov_2	NA	ND	ND	b	AGNGGPGYYNAEVQKEDKPVVDFLYNLYLQNGGILGPPPATHPSK	not full length	ND	ND			DBLβ							unknown	field isolate	gDNA	-	Sanger Institute
	aDC indicates in which domain cassette the domain is found. ‘ND’ indicates that the DC type is unknown as the available PfEMP1 sequence is partial. ‘NO’ indicates that the domain is not part of known DC. Presence of DC13 prior to DBLβ is indicated; bYES - indicates PfEMP1 binds ICAM-1; NO - indicates PfEMP1 do not bind ICAM-1; cIdentity to 3D7 PFD1235w [PF3D7_0425800]; dLau et al. 2015; ePartial …
	References
	M. J. Gardner, et al., Genome sequence of the human malaria parasite Plasmodium falciparum," Nature 419(6906), 498 (2002).
	A.V. Oleinikov, et al., High throughput functional assays of the variant antigen PfEMP1 reveal a single domain in the 3D7 Plasmodium falciparum genome that binds ICAM1 with high affinity and is targeted by naturally acquired neutralizing antibodies, PLoS. Pathog. 5(4), e1000386 (2009).
	E. Sulistyaningsih, et al., Diversity of the var gene family of Indonesian Plasmodium falciparum isolates, Malar. J. 12, 80 (2013).
	R. Chattopadhyay, et al., Molecular analysis of the cytoadherence phenotype of a Plasmodium falciparum field isolate that binds intercellular adhesion molecule-1, Mol. Biochem. Parasitol. 133(2), 255 (2004).
	J.S Jespersen, et al. Plasmodium falciparum var genes expressed in children with severe malaria encode CIDRalpha1 domains. EMBO Mol Med.(2016)
	A. Bengtsson,et al, Transfected HEK293 cells expressing functional recombinant intercellular adhesion molecule 1 (ICAM-1)--a receptor associated with severe Plasmodium falciparum malaria. PLoSOne 8, e69999. (2013)

## Sheet: Table 4B
	Table S4 | The ICAM-1 binding motif is commonly found in P. falciparum genomes. Related to Figures 2 and 3
	B. PfEMP1 with no motif (n= 42).
	No.	Parasite/Genome ID	Protein or Gene ID	PfEMP1 subgroup	Domain cassette (DC)a	PfEMP1 binds ICAM-1b	DBLβ sub-group	Amino acid sequence of motif	Motif (% identity)c	Motif present in	EPCR binding domain presentd	PfEMP1 domain structuree									Country of origin	Parasite type	Sample origin	ICAM-1 phenotype known from	Reference (sequence)
												D2	D3	D4	D5	D6	D7	D8	D9
	1	HB3	HB3var01	A	NO	NO	b7	-	-	-	NO	DBLα1.6	CIDRδ2	DBLβ7	DBLγ13	DBLγ9	DBLδ1	CIDRβ1			Honduras	lab isolate	gDNA	present study	Broad Institute
	2	HB3	HB3var1csa	A	DC1	NO	b11	-	-	-	NO	DBLα1.1	CIDRα1.2	DBLβ11	DBLγ1	DBLε1	DBLγ8	DBLζ1	DBLε5		Honduras	lab isolate	gDNA	present study	Broad Institute
	3	HB3	HB3var05	A	NO	NO	b7	-	-	-	NO	DBLα1.6	CIDRδ1	DBLγ12	DBLδ5	CIDRβ3	DBLβ7				Honduras	lab isolate	gDNA	present study; data not shown	Broad Institute
	4	Dd2	DD2var25	A	NO	NO	b11	-	-	-	NO	DBLα1.1	CIDRα1.2	DBLβ11	DBLγ1	DBLε1	DBLγ8	DBLε7	DBLε3		Indochina	lab isolate	gDNA	present study	Broad Institute
	5	Dd2	DD2var52	A	NO	NO	b7	-	-	-	NO	DBLα1.5	CIDRδ1	DBLβ7	DBLγ11	DBLγ11					Indochina	lab isolate	gDNA	present study	Broad Institute
	6	BT1983-13	JQ691649	A	NO	NO	b6	-	-	-	YES	DBLα1.2	CIDRα1.5b	DBLβ6	DBLγ17	DBLγ14	DBLζ5	DBLε4			Tanzania	field isolate	gDNA	present study	Lavstsen et al. 2012
	7	BT1983-3	JQ691646	A	NO	NO	b12	-	-	-	YES	DBLα1.4	CIDRα1.1	DBLβ12	DBLγ12	DBLδ1	CIDRβ1				Tanzania	field isolate	gDNA	present study	Lavstsen et al. 2012
	8	BT1983-4	JQ691647	A	NO	NO	b3	-	-	-	YES	DBLα1.2	CIDRα1.5a	DBLβ3	DBLγ12	DBLδ5	CIDRβ3	DBLβ7	DBLγ2		Tanzania	field isolate	gDNA	present study	Lavstsen et al. 2012
	9	contig7	KJ866959	NA	ND	NO	b3	-	-	-	ND			DBLβ3							Ghana	field isolate	gDNA	present study	present study
	10	MN035	KM364034	NA	ND	NO	b6	-	-	-	ND			DBLβ6							Ghana	field isolate	gDNA	present study	present study
	11	3D7	PFD1235w [PF3D7_0425800]f; Domain 5	A	NO	NO	b3	-	-	-	YES	DBLα1.4	CIDRα1.6	DBLβ3	DBLβ3	DBLγ13	DBLδ1	CIDRβ5			Old World	lab isolate	gDNA	Present study and Bengtsson et al. 2013	Gardner et al. 2002
	12	3D7	PF11_0008 [PF3D7_1100200]f	A	NO	NO	b9	-	-	-	NO	DBLα1.5	CIDRγ3	DBLγ12	DBLδ5	CIDRβ4	DBLβ9				Old World	lab isolate	gDNA	Present study and Bengtsson et al. 2013	Gardner et al. 2002
	13	3D7	PF13_0003 [PF3D7_1300300]f	A	NO	NO	b3	-	-	-	NO	DBLα1.6	CIDRδ1	DBLβ3	DBLγ12	DBLδ5	CIDRβ3	DBLβ9			Old World	lab isolate	gDNA	present study; data not shown	Gardner et al. 2002
	14	3D7	PF08_0140 [PF3D7_0800300]f	B	NO	NO	b12	-	-	-	YES	DBLα2	CIDRα1.6	DBLβ12	DBLγ4	DBLδ1	CIDRβ1				Old World	lab isolate	gDNA	present study; data not shown	Gardner et al. 2002
	15	3D7	PFD0020c [PF3D7_0400400]f	A	DC8	NO	b12	-	-	-	YES	DBLα2	CIDRα1.1	DBLβ12	DBLγ6	DBLγ11	DBLδ1	CIDRγ8			Old World	lab isolate	gDNA	present study; data not shown	Gardner et al. 2002
	16	3D7	PF08_0141 [PF3D7_0800200]f	A	NO	NO	b6	-	-	-	NO	DBLα1.6	CIDRδ2	DBLβ6	DBLγ14	DBLζ5	DBLε4				Old World	lab isolate	gDNA	present study, data not shown	Gardner et al. 2002
	17	JDP8	AY028643	B	NO	YES	b5	-	-	-	NO	DBLα0.8	CIDRα2.10	DBLβ5	DBLγ5	DBLδ1	CIDRβ1				India	lab isolate	cDNA	Chattopadhyay et al. 2004	Chattopadhyay et al. 2004
	18	IT4	IT4var01	C	DC22	YES	b5	-	-	-	NO	DBLα0.18	CIDRα6	DBLβ5	DBLγ10	DBLδ2	CIDRγ6				Brazil	lab isolate	gDNA	Janes et al. 2011	Sanger Institute
	19	IT4	IT4var13	B	DC17	YES	b5	-	-	-	NO	DBLα0.3	CIDRα5	DBLβ5	DBLδ9	CIDRγ9	DBLγ11	DBLζ4			Brazil	lab isolate	gDNA	Janes et al. 2011	Sanger Institute
	20	IT4	IT4var14	B	DC17	YES	b5	-	-	-	NO	DBLα0.23	CIDRα5	DBLβ5	DBLδ1	CIDRγ2	DBLγ3	DBLζ4			Brazil	lab isolate	gDNA	Janes et al. 2011	Sanger Institute
	21	IT4	IT4var16	B	DC17	YES	b5	-	-	-	NO	DBLα0.4	CIDRα5	DBLβ5	DBLγ16	DBLδ1	CIDRβ6				Brazil	lab isolate	gDNA	Janes et al. 2011	Sanger Institute
	22	IT4	IT4var27	B	DC14	YES	b5	-	-	-	NO	DBLα0.6	CIDRα3.1	DBLβ5	DBLγ5	DBLδ1	CIDRβ1				Brazil	lab isolate	gDNA	Janes et al. 2011	Sanger Institute
	23	IT4	IT4var31	B	NO	YES	b3	-	-	-	NO	DBLα0.18	CIDRα4	DBLβ3	DBLγ9						Brazil	lab isolate	gDNA	Janes et al. 2011	Sanger Institute
	24	IT4	IT4var41	B	DC17	YES	b5	-	-	-	NO	DBLα0.4	CIDRα5	DBLβ5	DBLγ5	DBLδ1	CIDRβ1				Brazil	lab isolate	gDNA	Janes et al. 2011	Sanger Institute
	25	IT4	IT4var64	A	NO	NO	b7	-	-	-	NO	DBLα1.5	CIDRδ1	DBLβ7	DBLγ11	DBLγ11					Brazil	lab isolate	gDNA	present study; data not shown	Sanger Institute
	26	IT4	IT4var02; Domain 4	A	NO	NO	b3	-	-	-	NO	DBLα1.5	CIDRδ1	DBLβ3	DBLγ12	DBLδ5	CIDRβ3	DBLβ9			Brazil	lab isolate	gDNA	Janes et al. 2011	Sanger Institute
	27	IT4	IT4var02; Domain 8	A	DC5	NO	b9	-	-	-	NO	DBLα1.5	CIDRδ1	DBLβ3	DBLγ12	DBLδ5	CIDRβ3	DBLβ9			Brazil	lab isolate	gDNA	Janes et al. 2011	Sanger Institute
	28	IT4	IT4var06	B	DC8	NO	b12	-	-	-	YES	DBLα2	CIDRα1.1	DBLβ12	DBLγ6	DBLδ1	CIDRβ4				Brazil	lab isolate	gDNA	Janes et al. 2011	Sanger Institute
	29	IT4	IT4var07; Domain 4	A	DC13	YES	b1	-	-	-	YES	DBLα1.7	CIDRα1.4	DBLβ1	DBLβ3	DBLγ10	DBLδ1	CIDRβ1			Brazil	lab isolate	gDNA	Avril et al. 2016	Sanger Institute
	30	IT4	IT4var07; Domain 5	A	DC13	NO	b3	-	-	-	YES	DBLα1.7	CIDRα1.4	DBLβ1	DBLβ3	DBLγ10	DBLδ1	CIDRβ1			Brazil	lab isolate	gDNA	Janes et al. 2011	Sanger Institute
	31	IT4	IT4var08	A	NO	NO	b3	-	-	-	NO	DBLα1.7	CIDRγ3	DBLβ3	DBLδ4	CIDRγ1	DBLζ6	DBLε9			Brazil	lab isolate	gDNA	Janes et al. 2011	Sanger Institute
	32	IT4	IT4var11	B	NO	NO	b10	-	-	-	NO	DBLα0.3	CIDRα2.4	DBLβ10	DBLδ1	CIDRβ1					Brazil	lab isolate	gDNA	Janes et al. 2011	Sanger Institute
	33	IT4	IT4var12	B	NO	NO	b4	-	-	-	NO	DBLα0.18	CIDRα6	DBLβ4	DBLδ1	CIDRβ1					Brazil	lab isolate	gDNA	Janes et al. 2011	Sanger Institute
	34	IT4	IT4var15	B	NO	NO	b8	-	-	-	NO	DBLα0.8	CIDRα3.5	DBLβ8	DBLδ1	CIDRβ1					Brazil	lab isolate	gDNA	Janes et al. 2011	Sanger Institute
	35	IT4	IT4var17	B	NO	NO	b8	-	-	-	NO	DBLα0.11	CIDRα2.4	DBLβ8	DBLδ1	CIDRγ4	DBLγ10				Brazil	lab isolate	gDNA	Janes et al. 2011	Sanger Institute
	36	IT4	IT4var18	A	NO	NO	b3	-	-	-	YES	DBLα1.2	CIDRα1.6	DBLβ3	DBLγ16	DBLγ2	DBLδ1	CIDRβ1			Brazil	lab isolate	gDNA	Janes et al. 2011	Sanger Institute
	37	IT4	IT4var19	B	DC8	NO	b12	-	-	-	YES	DBLα2	CIDRα1.1	DBLβ12	DBLγ6	DBLδ1	CIDRβ1	DBLγ9			Brazil	lab isolate	gDNA	Janes et al. 2011	Sanger Institute
	38	IT4	IT4var20	B	DC8	NO	b12	-	-	-	YES	DBLα2	CIDRα1.1	DBLβ12	DBLγ6	DBLδ1	CIDRβ1				Brazil	lab isolate	gDNA	Janes et al. 2011	Sanger Institute
	39	IT4	IT4var22	A	NO	NO	b3	-	-	-	YES	DBLα1.4	CIDRα1.7	DBLβ3	DBLγ10	DBLγ11	DBLδ1	CIDRβ1			Brazil	lab isolate	gDNA	Janes et al. 2011	Sanger Institute
	40	IT4	IT4var35	A	DC1	NO	b11	-	-	-	NO	DBLα1.1	CIDRα1.2	DBLβ11	DBLγ1	DBLε1	DBLγ8	DBLζ1	DBLε5		Brazil	lab isolate	gDNA	Janes et al. 2011	Sanger Institute
	41	IT4	IT4var30	ND	NO	NO	-	-	-	-	NO	DBLα0.13	CIDRα2.10	DBLδ1	CIDRβ1						Brazil	lab isolate	gDNA	present study	Sanger Institute
	42	IT4	IT4var44	B	NO	NO	b13	-	-	-	NO	DBLα0.16	CIDRα3.4	DBLβ13	DBLδ1	CIDRβ6					Brazil	lab isolate	gDNA	Janes et al. 2011	Sanger Institute
	aDC indicates in which domain cassette the domain is found. ‘ND’ indicates that the DC type is unknown as the available PfEMP1 sequence is partial. ‘NO’ indicates that the domain is not part of known DC. Presence of DC13 prior to DBLβ is indicated; bYES - indicates PfEMP1 binds ICAM-1; NO - indicates PfEMP1 do not bind ICAM-1; cIdentity to 3D7 PFD1235w [PF3D7_0425800]; dLau et al. 2015; ePartial …
	References
	M. J. Gardner, et al., Genome sequence of the human malaria parasite Plasmodium falciparum," Nature 419(6906), 498 (2002).
	A.V. Oleinikov, et al., High throughput functional assays of the variant antigen PfEMP1 reveal a single domain in the 3D7 Plasmodium falciparum genome that binds ICAM1 with high affinity and is targeted by naturally acquired neutralizing antibodies, PLoS. Pathog. 5(4), e1000386 (2009).
	E. Sulistyaningsih, et al., Diversity of the var gene family of Indonesian Plasmodium falciparum isolates, Malar. J. 12, 80 (2013).
	R. Chattopadhyay, et al., Molecular analysis of the cytoadherence phenotype of a Plasmodium falciparum field isolate that binds intercellular adhesion molecule-1, Mol. Biochem. Parasitol. 133(2), 255 (2004).
	J.S Jespersen, et al. Plasmodium falciparum var genes expressed in children with severe malaria encode CIDRalpha1 domains. EMBO Mol Med.(2016)
	A. Bengtsson,et al, Transfected HEK293 cells expressing functional recombinant intercellular adhesion molecule 1 (ICAM-1)--a receptor associated with severe Plasmodium falciparum malaria. PLoSOne 8, e69999. (2013)
