# Supplementary material for: Structure-Guided Identification of a Family of Dual Receptor-Binding PfEMP1 that Is Associated with Cerebral Malaria
Source: Cell Host Microbe. 2017 Mar 8;21(3):403–14. doi: 10.1016/j.chom.2017.02.009 (PMC5374107; doi:10.1016/j.chom.2017.02.009)
Supplement: Table S7. Statistical Analysis of the Effect of Receptor and Shear Stress on Adhesion of HB3VAR03-, 3D7PFD1235w-, and IT4VAR13-Infected Erythrocytes under Physiological Flow Conditions and Primers Used for Amplification of PfEMP1-Specific DNA Sequences and Recombinant Proteins Produced, Related to F [file mmc3.xlsx]

## Sheet: TABLE S7A
Table S7A Two-Way Analysis of Variance for effect of receptor and shear stress on adhesion of HB3VAR03, 3D7PFD1235w, and IT4VAR13 infected erythrocytes under physiological flow conditions, related to Figure 6.
	Tukey's multiple comparisons test			HB3VAR03						3D7PFD1235w
	Receptors compared	dyn/cm2	Mean		95% CI	Significant	Summary	Adjusted	dyn/cm2	Mean	95% CI	Significant	Summary	Adjusted
			Diff.		of diff.			P Value		Diff.	of diff.			P Value
		0.5							0.5
	ICAM-1 vs. EPCR		15.94		11.62 to 20.26	Yes	****	<0.0001		8.96	2.36 to 15.55	Yes	**	0.0061
	ICAM-1 vs. ICAM-1/EPCR		1.16		-3.16 to 5.50	No	nsa	0.7931		4.67	-1.93 to 11.27	No	ns	0.2053
	EPCR vs. ICAM-1/EPCR		-14.78		-19.10 to -10.46	Yes	****	<0.0001		-4.29	-10.88 to 2.31	No	ns	0.2599
		0.75							0.75
	ICAM-1 vs. EPCR		5.70		1.38 to 10.03	Yes	**	0.007		5.13	-1.47 to 11.73	No	ns	0.1512
	ICAM-1 vs. ICAM-1/EPCR		-2.82		-7.14 to 1.50	No	ns	0.2643		0.24	-6.36 to 6.84	No	ns	0.9956
	EPCR vs. ICAM-1/EPCR		-8.52		-12.85 to -4.20	Yes	****	<0.0001		-4.89	-11.49 to 1.71	No	ns	0.1778
		1							1
	ICAM-1 vs. EPCR		2.92		-1.41 to 7.24	No	ns	0.2418		11.71	5.12 to 18.31	Yes	***	0.0004
	ICAM-1 vs. ICAM-1/EPCR		-5.96		-10.28 to -1.64	Yes	**	0.0047		7.31	0.72 to 13.91	Yes	*	0.0274
	EPCR vs. ICAM-1/EPCR		-8.88		-13.2 to -4.55	Yes	****	<0.0001		-4.4	-11 to 2.20	No	ns	0.243
		2							2
	ICAM-1 vs. EPCR		0.47		-3.86 to 4.79	No	ns	0.963		-8.41	-15.0 to -1.81	Yes	*	0.0102
	ICAM-1 vs. ICAM-1/EPCR		-9.18		-13.5 to -4.86	Yes	****	<0.0001		-15.03	-21.62 to -8.43	Yes	****	<0.0001
	EPCR vs. ICAM-1/EPCR		-9.65		-13.97 to -5.32	Yes	****	<0.0001		-6.62	-13.22 to -0.02	Yes	*	0.049
		5							5
	ICAM-1 vs. EPCR		0		-4.32 to 4.32	No	ns	>0.9999		0.11	-6.48 to 6.71	No	ns	0.999
	ICAM-1 vs. ICAM-1/EPCR		-0.578		-4.90 to 3.75	No	ns	0.9439		-0.51	-7.11 to 6.08	No	ns	0.9801
	EPCR vs. ICAM-1/EPCR		-0.578		-4.90 to 3.75	No	ns	0.9439		-0.62	-7.22 to 5.97	No	ns	0.9707
	Table S7A continued	IT4VAR13
	Receptors compared	dyn/cm2	Mean	95% CI	Significant	Summary	Adjusted		dyn/cm2	Mean	95% CI	Significant	Summary	Adjusted
			Diff.	of diff.			P Value			Diff.	of diff.			P Value
		0.5							2
	ICAM-1 vs. EPCR		84.6	72.2 to 97	Yes	****	<0.0001			12	-0.40 to 24.4	No	ns	0.0624
	ICAM-1 vs. ICAM-1/EPCR		6.6	-5.80 to 19	No	ns	0.5694			-2	-14.4 to 10.4	No	ns	0.9911
	ICAM-1 vs. CD36		43.4	32.01 to 54.79	Yes	****	<0.0001			12	0.61 to 23.39	Yes	*	0.034
	ICAM-1 vs. ICAM-1/CD36		-35.4	-47.8 to -23	Yes	****	<0.0001			0.4	-12 to 12.8	No	ns	>0.9999
	EPCR vs. ICAM-1/EPCR		-78	-91.86 to -64.14	Yes	****	<0.0001			-14	-27.86 to -0.14	Yes	*	0.0466
	EPCR vs. CD36		-41.2	-54.16 to -28.24	Yes	****	<0.0001			0	-12.96 to 12.96	No	ns	>0.9999
	EPCR vs. ICAM-1/CD36		-120	-133.9 to -106.1	Yes	****	<0.0001			-11.6	-25.46 to 2.26	No	ns	0.1429
	ICAM-1/EPCR vs. CD36		36.8	23.84 to 49.76	Yes	****	<0.0001			14	1.04 to 26.96	Yes	*	0.028
	ICAM-1/EPCR vs. ICAM-1/CD36		-42	-55.86 to -28.14	Yes	****	<0.0001			2.4	-11.46 to 16.26	No	ns	0.9884
	CD36 vs. ICAM-1/CD36		-78.8	-91.76 to -65.84	Yes	****	<0.0001			-11.6	-24.56 to 1.37	No	ns	0.1007
		0.75							5
	ICAM-1 vs. EPCR		66	53.6 to 78.4	Yes	****	<0.0001			0	-13.86 to 13.86	No	ns	>0.9999
	ICAM-1 vs. ICAM-1/EPCR		4	-8.40 to 16.4	No	ns	0.8935			0	-13.86 to 13.86	No	ns	>0.9999
	ICAM-1 vs. CD36		50.9	39.51 to 62.29	Yes	****	<0.0001			0	-12.96 to 12.96	No	ns	>0.9999
	ICAM-1 vs. ICAM-1/CD36		7.72	-4.68 to 20.12	No	ns	0.4122			0	-13.86 to 13.86	No	ns	>0.9999
	EPCR vs. ICAM-1/EPCR		-62	-75.86 to -48.14	Yes	****	<0.0001			0	-13.86 to 13.86	No	ns	>0.9999
	EPCR vs. CD36		-15.1	-28.06 to -2.14	Yes	*	0.0145			0	-12.96 to 12.96	No	ns	>0.9999
	EPCR vs. ICAM-1/CD36		-58.28	-72.14 to -44.42	Yes	****	<0.0001			0	-13.86 to 13.86	No	ns	>0.9999
	ICAM-1/EPCR vs. CD36		46.9	33.94 to 59.86	Yes	****	<0.0001			0	-12.96 to 12.96	No	ns	>0.9999
	ICAM-1/EPCR vs. ICAM-1/CD36		3.72	-10.14 to 17.58	No	ns	0.9427			0	-13.86 to 13.86	No	ns	>0.9999
	CD36 vs. ICAM-1/CD36		-43.18	-56.14 to -30.22	Yes	****	<0.0001			0	-12.96 to 12.96	No	ns	>0.9999
		1
	ICAM-1 vs. EPCR		51.6	39.2 to 64	Yes	****	<0.0001
	ICAM-1 vs. ICAM-1/EPCR		17.1	4.70 to 29.5	Yes	**	0.0023
	ICAM-1 vs. CD36		45	33.61 to 56.39	Yes	****	<0.0001
	ICAM-1 vs. ICAM-1/CD36		9.62	-2.77 to 22.02	No	ns	0.201
	EPCR vs. ICAM-1/EPCR		-34.5	-48.36 to -20.64	Yes	****	<0.0001
	EPCR vs. CD36		-6.6	-19.56 to 6.37	No	ns	0.6111
	EPCR vs. ICAM-1/CD36		-41.98	-55.84 to -28.12	Yes	****	<0.0001
	ICAM-1/EPCR vs. CD36		27.9	14.94 to 40.86	Yes	****	<0.0001
	ICAM-1/EPCR vs. ICAM-1/CD36		-7.48	-21.34 to 6.38	No	ns	0.5564
	CD36 vs. ICAM-1/CD36		-35.38	-48.34 to -22.42	Yes	****	<0.0001

## Sheet: TABLE S7B
Table S7B Two-Way Analysis of Variance with Tukey’s multiple comparisons for effect of receptor and shear stress on adhesion of HB3VAR03, 3D7PFD1235w, and IT4VAR13 infected erythrocytes to HBMEC under physiological flow conditions broken down by antibody, related to Figure 6.
	Tukey's multiple comparisons testa			HB3VAR03 IE on resting HBMEC					HB3VAR03 IE on activated HBMEC
	Antibodies	dyn/cm2	Mean	95% CI	Significant	Summary	Adjusted	dyn/cm2	Mean	95% CI	Significant	Summary	Adjusted
			Diff.	of diff.			P Value		Diff.	of diff.			P Value
		0.5						0.5
	anti-ICAM-1		-6.66	-17,79 to 4,46	No	ns	0.5788		16.38	4,62 to 28,14	Yes	**	0.0032
	anti-EPCR		-6.55	-17,67 to 4,57	No	ns	0.5996		-1.95	-13,71 to 9,81	No	ns	0.9703
	anti-ICAM-1/EPCR		-11.55	-22,67 to -0,43	Yes	*	0.0361		17.77	6,011 to 29,53	Yes	**	0.0013
		0.75						0.75
	anti-ICAM-1		-9.66	-20,79 to 1,46	No	ns	0.1364		19.67	7,91 to 31,43	Yes	***	0.0003
	anti-EPCR		-7.66	-18,79 to 3,46	No	ns	0.3961		1.78	-9,98 to 13,54	No	ns	0.9771
	anti-ICAM-1/EPCR		-12.28	-23,4 to -1,15	Yes	*	0.0202		19.78	8,02 to 31,54	Yes	***	0.0003
		1						1
	anti-ICAM-1		-14.17	-25,29 to -3,05	Yes	**	0.0038		20.61	8,85 to 32,37	Yes	***	0.0002
	anti-EPCR		-13.23	-24,35 to -2,10	Yes	**	0.009		3.67	-8,09 to 15,43	No	ns	0.8368
	anti-ICAM-1/EPCR		-15.45	-26,57 to -4,33	Yes	**	0.0011		20.44	8,68 to 32,21	Yes	***	0.0002
		2						2
	anti-ICAM-1		-3.44	-14,57 to 7,68	No	ns	0.9782		5.45	-6,32 to 17,21	No	ns	0.6051
	anti-EPCR		-3.22	-14,34 to 7,90	No	ns	0.9851		-0.67	-12,43 to 11,09	No	ns	0.9987
	anti-ICAM-1/EPCR		-3.72	-14,84 to 7,40	No	ns	0.9664		4.78	-6,98 to 16,54	No	ns	0.6982
		5						5
	anti-ICAM-1		0	-11,12 to 11,12	No	ns	>0,9999		0	-11,76 to 11,76	No	ns	>0,9999
	anti-EPCR		0	-11,12 to 11,12	No	ns	>0,9999		0	-11,76 to 11,76	No	ns	>0,9999
	anti-ICAM-1/EPCR		0	-11,12 to 11,12	No	ns	>0,9999		0	-11,76 to 11,76	No	ns	>0,9999
	Table S7B continued	3D7PFD1235w IE on resting HBMEC						3D7PFD1235w IE on Activated HBMEC
	Antibodies	dyn/cm2	Mean	95% CI	Significant	Summary	Adjusted	dyn/cm2	Mean	95% CI	Significant	Summary	Adjusted
			Diff.	of diff.			P Value		Diff.	of diff.			P Value
		0.5						0.5
	anti-ICAM-1		8.5	3.21 to 13.79	Yes	***	0.0006		14.51	7.73 to 21.28	Yes	****	<0.0001
	anti-EPCR		8.61	3.33 to 13.9	Yes	***	0.0005		1.56	-5.22 to 8.34	No	ns	0.9261
	anti-ICAM-1/EPCR		9.78	4.49 to 15.07	Yes	****	<0.0001		15.45	8.67 to 22.23	Yes	****	<0.0001
		0.75						0.75
	anti-ICAM-1		10.89	5.60 to 16.18	Yes	****	<0.0001		15.61	8.84 to 22.39	Yes	****	<0.0001
	anti-EPCR		10	4.71 to 15.29	Yes	****	<0.0001		1.28	-5.50 to 8.06	No	ns	0.9571
	anti-ICAM-1/EPCR		11.06	5.77 to 16.35	Yes	****	<0.0001		14.34	7.56 to 21.11	Yes	****	<0.0001
		1						1
	anti-ICAM-1		12.89	7.61 to 18.18	Yes	****	<0.0001		17.73	10.95 to 24.5	Yes	****	<0.0001
	anti-EPCR		11.84	6.55 to 17.13	Yes	****	<0.0001		3	-3.78 to 9.78	No	ns	0.6388
	anti-ICAM-1/EPCR		15	9.72 to 20.29	Yes	****	<0.0001		14.95	8.17 to 21.72	Yes	****	<0.0001
		2						2
	anti-ICAM-1		1.95	-3.34 to 7.23	No	Ns	0.7584		7.17	0.39 to 13.95	Yes	*	0.0346
	anti-EPCR		1.56	-3.73 to 6.85	No	Ns	0.8592		0.94	-5.83 to 7.72	No	ns	0.982
	anti-ICAM-1/EPCR		2.06	-3.23 to 7.35	No	Ns	0.7261		6.11	-0.67 to 12.89	No	ns	0.09
		5						5
	anti-ICAM-1		0	-5.29 to 5.29	No	Ns	>0.9999		0	-6.78 to 6.78	No	ns	>0.9999
	anti-EPCR		0	-5.29 to 5.29	No	Ns	>0.9999		0	-6.78 to 6.78	No	ns	>0.9999
	anti-ICAM-1/EPCR		0	-5.29 to 5.29	No	Ns	>0.9999		0	-6.78 to 6.78	No	ns	>0.9999
	Table S7B continued	IT4VAR13 IE on resting HBMEC						IT4VAR13 IE on activated HBMEC
	Antibodies	dyn/cm2	Mean	95% CI	Significant	Summary	Adjusted	dyn/cm2	Mean	95% CI	Significant	Summary	Adjusted
			Diff.	of diff.			P Value		Diff.	of diff.			P Value
		0.5						0.5
	anti-ICAM-1		5.22	1,77 to 8,67	Yes	**	0.0012		19.94	15,1 to 24,79	Yes	****	<0,0001
	anti-EPCR		-0.28	-3,73 to 3,17	No	Ns	0.9964		0.16	-4,69 to 5,01	No	ns	0.9997
	anti-ICAM-1/EPCR		5.11	1,66 to 8,56	Yes	**	0.0016		20.61	15,76 to 25,45	Yes	****	<0,0001
		0.75						0.75
	anti-ICAM-1		3.22	-0,23 to 6,67	No	Ns	0.0748		6.72	1,88 to 11,57	Yes	**	0.0033
	anti-EPCR		-0.83	-4,28 to 2,62	No	Ns	0.916		0.44	-4,40 to 5,29	No	ns	0.9948
	anti-ICAM-1/EPCR		3.05	-0,40 to 6,51	No	Ns	0.099		7.66	2,82 to 12,51	Yes	***	0.0007
		1						1
	anti-ICAM-1		-0.56	-4,01 to 2,89	No	Ns	0.9727		4.33	-0,51 to 9,18	No	ns	0.094
	anti-EPCR		-1.67	-5,12 to 1,78	No	Ns	0.5716		0.67	-4,18 to 5,51	No	ns	0.9826
	anti-ICAM-1/EPCR		-0.28	-3,73 to 3,17	No	ns	0.9964		4.44	-0,40 to 9,29	No	ns	0.0824
		2						2
	anti-ICAM-1		0.33	-3,12 to 3,78	No	ns	0.9938		1.78	-3,07 to 6,62	No	ns	0.7595
	anti-EPCR		-0.06	-3,51 to 3,39	No	ns	>0,9999		0.28	-4,57 to 5,12	No	ns	0.9987
	anti-ICAM-1/EPCR		0	-3,45 to 3,45	No	ns	>0,9999		1.61	-3,23 to 6,46	No	ns	0.8094
		5						5
	anti-ICAM-1		0	-3,45 to 3,45	No	ns	>0,9999		0	-4,85 to 4,85	No	ns	>0,9999
	anti-EPCR		0	-3,45 to 3,45	No	ns	>0,9999		0	-4,85 to 4,85	No	ns	>0,9999
	anti-ICAM-1/EPCR		0	-3,45 to 3,45	No	ns	>0,9999		0	-4,85 to 4,85	No	ns	>0,9999
	aTwo-way ANOVA and Tukey’s multiple comparison was also conducted comparing the antibody treatments, however no statistical significance was measured and the data not shown due to space restrictions.

## Sheet: TABLE S7C
Table S7C Primers used for amplification of PfEMP1-specific DNA sequences and recombinant proteins produced, related to Figures 1, 2, 3, 4 and 5
Recombinant protein in E. coli
	Gene ID	Genome	Primers (F: Forward; R: Reverse)
DBL_D4 (b3)	PFD1235w/PF3D7_0425800	3D7	Published in Bengtsson et al. 2013b
DBL_D5 (b3)	PFD1235w/PF3D7_0425800	3D7	Published in Bengtsson et al. 2013b
Motif	PFD1235w/PF3D7_0425800	3D7	F: 5´-GCGGATCCTTATACGCAAAAGCACG-3´
			R: 5´-CTAgctagcttaGGGTGTTGTATCATCAG-3´
D5­_motif	PFD1235w/PF3D7_0425800	3D7	PCR1
			F: 5´-GAGGATTTATACGCAAAAGCACGA-3´
			R: 5´-TGCAGCAGTAGAATACACACTATACACAGTGGGTGTTGT-3´
			PCR2
			F: 5´-GAAGATCT AATCCGTGTGCTG -3´
			R: 5´-TCGTGCTTTTGCGTATAAATCCTC-3´
			PCR3
			F: 5´-ACAACACCCACTGTGTATAGTGTGTATTCTACTGCTGCA-3´
			R: 5´-CTAgctagcttaGCAATCACACGC-3´
			PCR4
			F: 5´-GAAGATCTAATCCGTGTGCTG-3´
			R: 5´-TGCAGCAGTAGAATACACACTATACACAGTGGGTGTTGT-3´
			PCR5
			F: 5´-GAGGATTTATACGCAAAAGCACGA-3´
			R: 5´-CTAgctagcttaGCAATCACACGC-3´
			PCR6
			F: 5´-GAAGATCTAATCCGTGTGCTG -3´
			R: 5´-CTAgctagcttaGCAATCACACGC-3´
DBL_D4 (b3)	PF11_0521/ PF3D7_1150400	3D7	F: 5´-GAAGATCTAACCCGTGTGCTAAACCTC-3´
			R: 5´-CTAGCTAGCttaGCATTTACATGCTGTATC-3´
DBL_D4 (b3)	JF712900	BM021	Published in Bengtsson et al. 2013b
DBL_D4 (b3)	JF712901	BM028	Published in Bengtsson et al. 2013b
DBL_D4 (b3)	JF712902	BM048	Published in Bengtsson et al. 2013b
DBL_D4 (b3)	JF712903	BM066	Published in Bengtsson et al. 2013b
DBL_D4 (b3)	JN037695	BM057	Published in Bengtsson et al. 2013b
DBL_D4 (b1)	Dd2var32 KOB85388	Dd2	Published in Bengtsson et al. 2013b
DBL_D4 (b11)	DD2var25	Dd2	F: 5´-CTAgctagcAACCCGTGTGTTAAACCTCG-3´
			R: 5´-CTAGCTAGCttaACAACCACACGCACCATC-3´
DBL_D4 (b7)	DD2var52	Dd2	F: 5´-GCGGATCCAATCCCTGCGTTACTGGTG-3´
			R: 5´-CTAGCTAGCttaACAAGTACACTGATCTTTATA-3´
DBL_D4 (b3)	HB3var03 KOB63865	HB3	F: 5´-GCGGATCCAACTCGTGTGGAAAGAACAC-3´
			R: 5´-CTAgctagcttaGCAACGTAACGCCTCATC-3´
DBL_D4 (b7)	HB3var01	HB3	F: 5´-GCGGATCCAATCCGTGTGTCAATGGTG-3´
			R: 5´-GCGGATCCttaACAAATACACGCCTCATC-3´
DBL_D4 (b11)	HB3var1csa	HB3	5´-CTAgctagcAACCCGTGTGTTAAACCTCG-3´
			5´-CTAGCTAGCttaACAACCACACGCACCATC-3´
DBL_D4 (b1)	AFJ66668	BT1914	F: 5´-GAAGATCTAACCCGTGTGGAAAGAACAC-3´
			R: 5´-GAAGATCTttaACATGCACACGGCGTTTCAT-3´
DBL_D4 (bx)	KC608962	pap1	Synthetic gene produced by Eurofins
DBL_D4 (b1)	KF984156	MN062	F: 5´-GCGGATCCAACCCGTGTGTAAAAAACAATAATG-3´
			R: 5´-CTAGCTAGCttaGCAACGTAACGCCTCATC-3´
DBL_D4 (b3)	KJ866957	MN035	F: 5´-GCGGATCCAACCCCTGTGCAAAGAACACTAC-3´
			R: CTAGCTAGCttaACATTCGCAAGCTTTTTC-3´
DBL_D4 (b3)	KJ866958	-	F: 5´-GCGGATCCAATCCTTGTGGACATAAAAGTG-3´
			R: 5´-CTAGCTAGCttaACAACCTAACGCATAATC-3´
DBL_D4 (b1)	KM364031	MN056	F: 5´-GCGGATCCAACCCCTGTGCAAAGAACAC-3´
			R: 5´-CTAGCTAGCttaACAACCACACGCCTCATC-3´
DBL_D4 (b3)	KM364033	-	F: 5´-GCGGATCCAATCCTTGTGGACATAAAAGTG-3´
			R: 5´-CTAGCTAGCttaACAACCTAACGCATAATC-3´
DBL_D4 (b12)	JQ691646	BT1983	F: 5´-CTAgctagcAACCCCTGTGGAAAAAAGAAT-3´
			R: 5´-CTAgctagcttaACACTTACACGCCTCATC-3´
DBL_D4 (b3)	JQ691647	BT1983	F: 5´-GCGGATCCAATCCATGCGTTAATGGTC-3´
			R: 5´-CTAgctagcttaACACGTACATTTCGCATG-3´
DBL_D4 (b6)	JQ691649	BT1983	F: 5´-GCGGATCCAATCCCTGCGTTAATGGTC-3´
			R: 5´-GCGGATCCttaACATTTACATGCCACATC-3´
DBL_D4 (b3)	KJ866959	-	F: 5´-GCGGATCCAATCCTTGTGGACATAAAAGTG-3´
			R: 5´-ctaGCTAGCttaACAACCTAACGCATAATC-3´
DBL_D4 (b6)	KM364034	MN035	F: 5´-GCGGATCCAATCCGTGTGTAAACACCACTG-3´
			R: 5´-CTAGCTAGCttaACACGTACATTTCGCATG-3´
DBL_D4 (b5)	IT4var13	IT4	F: 5´-GCGGATCCAATCCCTGTGTAGTTGGA-3´
			R: 5´-CTAGCTAGCttaACATTTACATGCATTAGC-3´
CIDR_D3 (a1.6)-DBL_D4 (b3)	PFD1235w/PF3D7_0425800	3D7	F: 5´-GCGGATCCCCTGAATGTGGAGTCCAATG-3´
			R: 5´CTAgctagcttaACACTTACACGCCTCAAC
Recombinant protein in insect cells
CIDR_D6 (b4)	PF11_0008/PF3D7_1100200	3D7	F: 5´-GAATTCAAAAAACAAGAAAAACTATAT-3´
			R: 5´-TGCGGCCGCTACATGGATTTGCTGGAACA-3´
DBL_D2 (a1.7)-CIDR_D3 (a1.4)-DBL_D4 (b3)	PF11_0521/ PF3D7_1150400	3D7	F: 5´-CTCTAGAAATGGGGAATGCAATACCAGCGACTCCGGAT-3´
			R: 5´-CTGCGGCCGCTGCATTTACATGCTGTATCATGATCATGTGG-3´
DBL_D2 (a1.7)-CIDR_D3 (a1.4)-DBL_D4 (b1)	Dd2var32 KOB85388	Dd2	F: 5´-CTCGAATTCatggggggaaattcttcaaaaggtgctcct-3´
			R: 5´-CTGCGGCCGCTccacctgattatgaaaaagcttgcgaatgt-3´
Full length	IT4var13	IT4	Published in Turner et al. 2013
Other primers used
DBLb3_D4 M343S	PF11_0521/ PF3D7_1150400	3D7	F: 5´-atatcatacaaatacctatcattatacgcaaaagcacga-3´
			R: 5´-tcgtgcttttgcgtataatgataggtatttgtatgatat-3
DBLb3_D4 R349A	PF11_0521/ PF3D7_1150400	3D7	F: 5´-ttatacgcaaaagcagcaattactgctattaat-3´
			R: 5´-attaatagcagtaattgctgcttttgcgtataa-3
DBLb3_D4 I350S	PF11_0521/ PF3D7_1150400	3D7	F: 5´-ttatacgcaaaagcacgatcaactgctattaatggtggt-3´
			R: 5´-accaccattaatagcagttgatcgtgcttttgcgtataa-3
DBLb3_D4 N354A	PF11_0521/ PF3D7_1150400	3D7	F: 5´-cgaattactgctattgcaggtggtcctgggtat-3´
			R: 5´-atacccaggaccacctgcaatagcagtaattcg-3
-DBLb3_D4 G355A	PF11_0521/ PF3D7_1150400	3D7	F: 5´-ggtcctgggtattataat-3´
			R: 5´-tgcattaatagcagtaat-3
DBLb3_D4 G356A	PF11_0521/ PF3D7_1150400	3D7	F: 5´-cctgggtattataatacg-3´
			R: 5´-tgcaccattaatagcagt-3
DBLb3_D4 N361A	PF11_0521/ PF3D7_1150400	3D7	F: 5´-aatggtcctgggtattatgcaacgggtggcaaaaaaggt-3´
			R: 5´-accttttttgccacccgttgcataatacccaggaccatt-3
DBLb3_D4 G383A	PF11_0521/ PF3D7_1150400	3D7	F: 5´-ggcaaaaaaggtccccct-3´
			R: 5´-tgcattttgtagatataa-3
DBLb3_D4 P388A	PF11_0521/ PF3D7_1150400	3D7	F: 5´-cctcctgacactcatcgt-3´
			R: 5´-tgcaccttttttgccacc-3
DBLb3_D4 T392A	PF11_0521/ PF3D7_1150400	3D7	F: 5´-ggtccccctcctgacgcacatcgtgttaaagct-3´
			R: 5´-agctttaacacgatgtgcgtcaggagggggacc-3
DBLb3_D4 H393A	PF11_0521/ PF3D7_1150400	3D7	F: 5´-ggtccccctcctgacactgcacgtgttaaagctcttatc-3´
			R: 5´-gataagagctttaacacgtgcagtgtcaggagggggacc-3
DBLb3_D4 K396A	PF11_0521/ PF3D7_1150400	3D7	F: 5´-gacactcatcgtgttgcagctcttatcgcacgt-3´
			R: 5´-acgtgcgataagagctgcaacacgatgagtgtc-3
M3637	-	-	F: 5´-TgctNKtaatggtggtcc-3´
M3638	-	-	R: 5´-TGCCACCATTTTGTA-3´
Exon2 LNA	-	-	Published in Lavstsen et al. 2012
varF_dg2	-	-	Published in Lavstsen et al. 2012
Q0183	-	-	F: 5´-AATTNHTGCTNKTAATGGTGGTCCTG-3´
Q0186	-	-	5´-GGACCAAGTATGCCACCATTTTGTA-3´
